# Supplementary material for: Impact of diurnal unsymmetrical warming on soil respiration in an agroecological system of the Lhasa region
Source: PLoS One. 2019 May 29;14(5):e0217575. doi: 10.1371/journal.pone.0217575 (PMC6541288; doi:10.1371/journal.pone.0217575)
Supplement: S1 Data — (XLSX) [file pone.0217575.s001.xlsx]

## Sheet: Sheet1
Four treatments in the soil respiration of three time periods
	C	Standard error	DW	Standard error	NW	Standard error	DW+NW	Standard error
8:00-8:00	4.55271	0.0484957	5.13986	0.0467558	5.01446	0.322498	4.82168	0.129268
8:00-20:00	4.67736	0.0702341	5.34552	0.0545673	5.18651	0.355718	4.98758	0.108735
20:00-8:00	4.33459	0.0354027	4.77993	0.0660571	4.71336	0.268459	4.53137	0.168052
