# Supplementary material for: Impact of diurnal unsymmetrical warming on soil respiration in an agroecological system of the Lhasa region
Source: PLoS One. 2019 May 29;14(5):e0217575. doi: 10.1371/journal.pone.0217575 (PMC6541288; doi:10.1371/journal.pone.0217575)
Supplement: S2 Data — (XLSX) [file pone.0217575.s002.xlsx]

## Sheet: Sheet1
Four treatments in the Q10-value of three time periods
	C	Standard error	DW	Standard error	NW	Standard error	DW+NW	Standard error
8:00-8:00	1.70063	0.0384752	1.55271	0.0332365	1.6603	0.0335018	1.57617	0.0149388
8:00-20:00	1.55116	0.0352323	1.4755	0.0280816	1.5952	0.0525691	1.51892	0.0213182
20:00-8:00	2.51683	0.104062	1.86079	0.104699	2.03806	0.184129	1.7914	0.080663
