# Supplementary material for: Impact of diurnal unsymmetrical warming on soil respiration in an agroecological system of the Lhasa region
Source: PLoS One. 2019 May 29;14(5):e0217575. doi: 10.1371/journal.pone.0217575 (PMC6541288; doi:10.1371/journal.pone.0217575)
Supplement: S3 Data — (XLSX) [file pone.0217575.s003.xlsx]

## Sheet: Sheet1
Soil temperature among diverse warming treatments
Ts	C	Standard error	DW	Standard error	NW	Standard error	DW+NW	Standard error
2015	15.9995	0.1362	17.8274	0.2044	17.4413	0.6193	18.742	0.596
2016	16.5856	0.1116	17.4223	0.1365	17.2924	0.334	17.6678	0.3353
