# Supplementary material for: Impact of diurnal unsymmetrical warming on soil respiration in an agroecological system of the Lhasa region
Source: PLoS One. 2019 May 29;14(5):e0217575. doi: 10.1371/journal.pone.0217575 (PMC6541288; doi:10.1371/journal.pone.0217575)
Supplement: S4 Data — (XLSX) [file pone.0217575.s004.xlsx]

## Sheet: Sheet1
Soil moisture among diverse warming treatments
SM	C	Standard error	DW	Standard error	NW	Standard error	DW+NW	Standard error
2015	0.213	0.0020026	0.2032	0.0084353	0.2062	0.015	0.188	0.0087613
2016	0.2219	0.0023042	0.1877	0.0148	0.1876	0.009169	0.1684	0.0068754
