# Supplementary material for: Impact of diurnal unsymmetrical warming on soil respiration in an agroecological system of the Lhasa region
Source: PLoS One. 2019 May 29;14(5):e0217575. doi: 10.1371/journal.pone.0217575 (PMC6541288; doi:10.1371/journal.pone.0217575)
Supplement: S5 Data — (XLSX) [file pone.0217575.s005.xlsx]

## Sheet: Sheet1
AGB and BGB among diverse warming treatments in 2016
	C	Standard error	DW	Standard error	NW	Standard error	DW+NW	Standard error
AGB	669.573	74.0252	740.76	140.76	790.62	99.4345	691.8	63.4211
BGB	69.3333	13.8309	71.18	25.7456	59.56	15.616	48.86	9.5084
