# Supplementary material for: Impact of diurnal unsymmetrical warming on soil respiration in an agroecological system of the Lhasa region
Source: PLoS One. 2019 May 29;14(5):e0217575. doi: 10.1371/journal.pone.0217575 (PMC6541288; doi:10.1371/journal.pone.0217575)
Supplement: S6 Data — (XLSX) [file pone.0217575.s006.xlsx]

## Sheet: Sheet1
The mean Rs for the two growing seasons under the four treatments
	2015Rs	Standard error	2016Rs	Standard error
C	5.1221	0.4237	3.9833	0.5177
DW	5.5641	0.3699	4.7156	0.64
NW	5.306	0.4024	4.7229	0.5557
DW+NW	5.3745	0.3569	4.2689	0.3877
